# Supplementary material for: Design of PMMA–Cotton Composite Textile with Tunable Properties via a Physics-Aware Bidirectional Neural Network Framework
Source: Materials (Basel). 2026 Jun 3;19(11):2387. doi: 10.3390/ma19112387 (PMC13257449; doi:10.3390/ma19112387)
Supplement: Supplementary file 1 [file materials-19-02387-s001.zip]

Archive with 1 entries (1 files):
- materials-4301341-supplementary.pdf
